# Supplementary material for: Efficient Multi-Material Structured Thin Film Transfer to Elastomers for Stretchable Electronic Devices
Source: Micromachines (Basel). 2022 Feb 20;13(2):334. doi: 10.3390/mi13020334 (PMC8879079; doi:10.3390/mi13020334)
Supplement: Supplementary file 1 [file micromachines-13-00334-s001.zip]

Archive with 1 entries (1 files):
- micromachines-1592046-SI.pdf
